# Supplementary material for: Comparison of In Vivo Gene Expression Profiling of RPE/Choroid following Intravitreal Injection of Dexamethasone and Triamcinolone Acetonide
Source: J Ophthalmol. 2016 Jun 27;2016:9856736. doi: 10.1155/2016/9856736 (PMC4939337; doi:10.1155/2016/9856736)
Supplement: Supplementary file 1 — Supplemental material contains the complete list of the differentially expressed genes identified by Volcano plot at -1.5≥ FC ≥1.5; p≤0.05 (Tables S1-S6), and ANOVA at p≤0.01 and p≤0.05 (Tables S7 and S8). [file 9856736.f1.zip]

Archive with 2 entries (2 files):
- Description.docx
- Tables.pdf
